# Supplementary material for: Excessive Iron Induces Oxidative Stress Promoting Cellular Perturbations and Insulin Secretory Dysfunction in MIN6 Beta Cells
Source: Cells. 2021 May 9;10(5):1141. doi: 10.3390/cells10051141 (PMC8151797; doi:10.3390/cells10051141)
Supplement: Supplementary file 1 [file cells-10-01141-s001.zip]

Archive with 1 entries (1 files):
- cells-1208931-supplementary.pdf
